# Supplementary material for: Too much is too much: Influence of former stress levels on food craving and weight gain during the COVID-19 period
Source: PLoS One. 2023 Apr 27;18(4):e0277856. doi: 10.1371/journal.pone.0277856 (PMC10138263; doi:10.1371/journal.pone.0277856)
Supplement: S1 Dataset — (ZIP) [file pone.0277856.s001.zip]

Archive with 1 entries (1 files):
- S1 Survey Dataset.sav
